# Supplementary material for: Influence and compensation of connection characteristics on shaking table control performance
Source: Sci Rep. 2024 Mar 22;14:6860. doi: 10.1038/s41598-024-57239-z (PMC10958025; doi:10.1038/s41598-024-57239-z)
Supplement: Supplementary file 1 — Supplementary Information 1. [file 41598_2024_57239_MOESM1_ESM.zip]

Archive with 24 entries (24 files):
- CO2_RSN6_IMPVALL.I_I-ELC180.xlsx
- Fig10.slx
- Fig12.slx
- Fig14.slx
- Fig15.slx
- Fig16.slx
- Fig17.slx
- Fig18.slx
- Fig19.slx
- Fig20.slx
- Fig21.slx
- Fig22.slx
- Fig23.slx
- Fig24.slx
- Fig28.slx
- Fig29.slx
- Fig3.slx
- Fig30.slx
- Fig31.slx
- Fig32.slx
- Fig33.slx
- Fig34.slx
- Fig6.slx
- Fig7.slx
