# Supplementary material for: Influence and compensation of connection characteristics on shaking table control performance
Source: Sci Rep. 2024 Mar 22;14:6860. doi: 10.1038/s41598-024-57239-z (PMC10958025; doi:10.1038/s41598-024-57239-z)
Supplement: Supplementary file 1 — Supplementary Information 1. [file 41598_2024_57239_MOESM1_ESM.zip › CO2_RSN6_IMPVALL.I_I-ELC180.xlsx]

## Sheet: Sheet1
0	0
0.02	0.000999143
0.04	0.00100027
0.06	0.00100121
0.08	0.00100197
0.1	0.00100254
0.12	0.00100292
0.14	0.00100314
0.16	0.00100324
0.18	0.00100332
0.2	0.00100331
0.22	0.00100297
0.24	0.00100212
0.26	0.00100103
0.28	0.00100097
0.3	0.00100313
0.32	0.00100684
0.34	0.00100888
0.36	0.00100706
0.38	0.00100196
0.4	0.000994947
0.42	0.000986284
0.44	0.000980725
0.46	0.000989833
0.48	0.00101876
0.5	0.001049
0.52	0.00103477
0.54	0.000952856
0.56	0.000839208
0.58	0.000810673
0.6	0.000924317
0.62	0.00107703
0.64	0.00117068
0.66	0.00123617
0.68	0.00135179
0.7	0.00147893
0.72	0.00145884
0.74	0.00131354
0.76	0.00120984
0.78	0.00120723
0.8	0.00114548
0.82	0.000839324
0.84	0.000282181
0.86	-0.000359694
0.88	-0.000852161
0.9	-0.00125668
0.92	-0.00188702
0.94	-0.00271085
0.96	-0.00318126
0.98	-0.00300577
1	-0.00243366
1.02	-0.00200661
1.04	-0.00235182
1.06	-0.00356699
1.08	-0.00524365
1.1	-0.00704596
1.12	-0.00875158
1.14	-0.00975703
1.16	-0.00959963
1.18	-0.00828963
1.2	-0.0066313
1.22	-0.00399885
1.24	0.00210465
1.26	0.0107314
1.28	0.0157432
1.3	0.0138987
1.32	0.00797255
1.34	0.00215162
1.36	-0.00212921
1.38	-0.00611116
1.4	-0.0111831
1.42	-0.0178221
1.44	-0.025988
1.46	-0.0352961
1.48	-0.0451103
1.5	-0.051815
1.52	-0.0504497
1.54	-0.042141
1.56	-0.0348717
1.58	-0.0343299
1.6	-0.0377355
1.62	-0.0405375
1.64	-0.0435147
1.66	-0.0482259
1.68	-0.0390598
1.7	0.00742226
1.72	0.0755721
1.74	0.118155
1.76	0.11891
1.78	0.100769
1.8	0.0900198
1.82	0.0936436
1.84	0.102694
1.86	0.10815
1.88	0.105858
1.9	0.0948708
1.92	0.0782885
1.94	0.0598283
1.96	0.0396173
1.98	0.0154275
2	-0.0129093
2.02	-0.0434356
2.04	-0.0745602
2.06	-0.106194
2.08	-0.138926
2.1	-0.173008
2.12	-0.207209
2.14	-0.237537
2.16	-0.262221
2.18	-0.279036
2.2	-0.275483
2.22	-0.230097
2.24	-0.0905135
2.26	0.109161
2.28	0.224107
2.3	0.205118
2.32	0.125518
2.34	0.0636668
2.36	0.0330667
2.38	0.00879371
2.4	-0.0264463
2.42	-0.068927
2.44	-0.108554
2.46	-0.1414
2.48	-0.122508
2.5	0.0241503
2.52	0.190947
2.54	0.234408
2.56	0.159583
2.58	0.0612786
2.6	0.00129197
2.62	0.0106261
2.64	0.0962731
2.66	0.182932
2.68	0.202249
2.7	0.166779
2.72	0.125749
2.74	0.10304
2.76	0.0891665
2.78	0.0691588
2.8	0.0412874
2.82	0.0126944
2.84	-0.00969313
2.86	-0.0123036
2.88	0.0133205
2.9	0.0562303
2.92	0.0905331
2.94	0.0938115
2.96	0.0710916
2.98	0.0423117
3	0.0181148
3.02	-0.00419125
3.04	-0.0295653
3.06	-0.0530318
3.08	-0.044385
3.1	9.73892e-05
3.12	0.0309909
3.14	0.0190335
3.16	-0.0186581
3.18	-0.0541203
3.2	-0.0789367
3.22	-0.101166
3.24	-0.121556
3.26	-0.101552
3.28	-0.0486923
3.3	-0.0251203
3.32	-0.053082
3.34	-0.104045
3.36	-0.146912
3.38	-0.166352
3.4	-0.0915884
3.42	0.0612337
3.44	0.147723
3.46	0.111751
3.48	0.018399
3.5	-0.0490731
3.52	-0.0159112
3.54	0.0943457
3.56	0.164523
3.58	0.148488
3.6	0.0931166
3.62	0.0524606
3.64	0.034492
3.66	0.0264503
3.68	0.0344158
3.7	0.0464017
3.72	0.0437496
3.74	0.025813
3.76	0.00334867
3.78	-0.0176262
3.8	-0.0381235
3.82	-0.0543004
3.84	-0.0500535
3.86	-0.0209742
3.88	0.0126506
3.9	0.0199325
3.92	-0.00425368
3.94	-0.0408112
3.96	-0.0740082
3.98	-0.102884
4	-0.132926
4.02	-0.155917
4.04	-0.129104
4.06	-0.0521221
4.08	0.00353453
4.1	0.00064691
4.12	-0.018423
4.14	-0.0122587
4.16	0.00221391
4.18	-0.00335815
4.2	-0.0297985
4.22	-0.0601135
4.24	-0.0841374
4.26	-0.104643
4.28	-0.127484
4.3	-0.154079
4.32	-0.18018
4.34	-0.196398
4.36	-0.199466
4.38	-0.190656
4.4	-0.154272
4.42	-0.0457521
4.44	0.0722623
4.46	0.10124
4.48	0.0571441
4.5	0.0430727
4.52	0.107459
4.54	0.205295
4.56	0.25409
4.58	0.226233
4.6	0.162594
4.62	0.107501
4.64	0.0660551
4.66	0.0200801
4.68	-0.0390046
4.7	-0.104014
4.72	-0.151158
4.74	-0.118806
4.76	-0.0235877
4.78	0.0295544
4.8	-0.00182318
4.82	-0.0734145
4.84	-0.132918
4.86	-0.17114
4.88	-0.205799
4.9	-0.205807
4.92	-0.082788
4.94	0.0917756
4.96	0.171604
4.98	0.134933
5	0.0657698
5.02	0.0607262
5.04	0.138335
5.06	0.208859
5.08	0.208337
5.1	0.159883
5.12	0.114554
5.14	0.0905586
5.16	0.0740668
5.18	0.0622353
5.2	0.0775809
5.22	0.113404
5.24	0.135229
5.26	0.128369
5.28	0.100745
5.3	0.0658926
5.32	0.0325167
5.34	0.0333293
5.36	0.0916119
5.38	0.140122
5.4	0.128406
5.42	0.0753917
5.44	0.023115
5.46	-0.0123954
5.48	-0.0416784
5.5	-0.0691047
5.52	-0.0742555
5.54	-0.0467884
5.56	-0.00893433
5.58	0.00177473
5.6	-0.0228875
5.62	-0.061546
5.64	-0.094592
5.66	-0.119939
5.68	-0.144972
5.7	-0.169393
5.72	-0.166586
5.74	-0.117602
5.76	-0.0482642
5.78	-0.0094291
5.8	-0.0168774
5.82	-0.0424116
5.84	-0.0467584
5.86	-0.0188543
5.88	0.0156681
5.9	0.0286141
5.92	0.0237171
5.94	0.019652
5.96	0.0203646
5.98	0.0172217
6	0.00301896
6.02	-0.0210114
6.04	-0.044452
6.06	-0.0469672
6.08	-0.0200978
6.1	0.020289
6.12	0.0389369
6.14	0.0198201
6.16	-0.0125752
6.18	-0.0188162
6.2	0.000461105
6.22	0.0114244
6.24	-0.0019166
6.26	-0.0274907
6.28	-0.0460763
6.3	-0.0401309
6.32	-0.012766
6.34	0.0126117
6.36	0.0163967
6.38	0.00262259
6.4	-0.00802331
6.42	-0.00281555
6.44	0.00836186
6.46	0.010882
6.48	0.00349574
6.5	-0.0051011
6.52	-0.00326866
6.54	0.0140306
6.56	0.036366
6.58	0.0434677
6.6	0.0331096
6.62	0.0199388
6.64	0.0136161
6.66	0.00951162
6.68	-0.000675778
6.7	-0.00537156
6.72	0.00258883
6.74	0.0112189
6.76	0.0130306
6.78	0.0116087
6.8	0.0106392
6.82	0.0077905
6.84	0.000168052
6.86	-0.0123874
6.88	-0.0283458
6.9	-0.0496776
6.92	-0.0695448
6.94	-0.0596167
6.96	-0.0139545
6.98	0.0266048
7	0.0282009
7.02	0.00138171
7.04	-0.0169971
7.06	-0.0034851
7.08	0.0307102
7.1	0.0537584
7.12	0.0461153
7.14	0.0182466
7.16	-0.00885619
7.18	-0.0259818
7.2	-0.0345871
7.22	-0.0290229
7.24	-0.00614021
7.26	0.0183188
7.28	0.0248796
7.3	0.0183392
7.32	0.0128161
7.34	0.00984717
7.36	0.00387475
7.38	-0.00682539
7.4	-0.0190164
7.42	-0.0256862
7.44	-0.0201897
7.46	-0.00721548
7.48	-0.0047818
7.5	-0.0226008
7.52	-0.0454624
7.54	-0.0463208
7.56	-0.0234853
7.58	0.000516886
7.6	0.00864659
7.62	0.00149155
7.64	-0.009376
7.66	-0.0191059
7.68	-0.0298394
7.7	-0.0432042
7.72	-0.0539718
7.74	-0.0541685
7.76	-0.0461217
7.78	-0.0452617
7.8	-0.058492
7.82	-0.0639929
7.84	-0.0506125
7.86	-0.0256952
7.88	0.00260341
7.9	0.024039
7.92	0.0354497
7.94	0.0406137
7.96	0.0436969
7.98	0.0456595
8	0.0444292
8.02	0.0301781
8.04	0.00281013
8.06	-0.00718051
8.08	0.0171666
8.1	0.0505532
8.12	0.0590002
8.14	0.0444024
8.16	0.029359
8.18	0.0258058
8.2	0.0285727
8.22	0.0291207
8.24	0.0271529
8.26	0.027663
8.28	0.0303397
8.3	0.0281018
8.32	0.0171647
8.34	-0.000339856
8.36	-0.0192966
8.38	-0.0330249
8.4	-0.038193
8.42	-0.0379565
8.44	-0.0364596
8.46	-0.0350294
8.48	-0.0322779
8.5	-0.0259434
8.52	-0.0191394
8.54	-0.018209
8.56	-0.0198651
8.58	0.0133833
8.6	0.0861217
8.62	0.146195
8.64	0.156775
8.66	0.132385
8.68	0.105617
8.7	0.0893611
8.72	0.0764414
8.74	0.0584751
8.76	0.0358197
8.78	0.0142667
8.8	0.00290712
8.82	0.00601857
8.84	0.0132608
8.86	0.00792559
8.88	-0.0093726
8.9	-0.0200774
8.92	-0.023582
8.94	-0.0376839
8.96	-0.0687611
8.98	-0.108382
9	-0.146708
9.02	-0.148205
9.04	-0.0551953
9.06	0.0590388
9.08	0.0911745
9.1	0.0509916
9.12	0.0297433
9.14	0.053769
9.16	0.0773624
9.18	0.0749648
9.2	0.0564542
9.22	0.0271837
9.24	-0.0145887
9.26	-0.0712227
9.28	-0.132863
9.3	-0.151522
9.32	-0.105653
9.34	-0.0506698
9.36	-0.0246939
9.38	-0.0109431
9.4	0.0162338
9.42	0.0586074
9.44	0.0989026
9.46	0.118782
9.48	0.105584
9.5	0.0647727
9.52	0.0144852
9.54	-0.0340597
9.56	-0.0856664
9.58	-0.130537
9.6	-0.104854
9.62	-0.0238812
9.64	0.027891
9.66	0.0194516
9.68	-0.0158965
9.7	-0.0469562
9.72	-0.0654471
9.74	-0.0447557
9.76	0.0139508
9.78	0.0513022
9.8	0.0379983
9.82	0.00397954
9.84	-0.0174938
9.86	-0.0280992
9.88	-0.0440428
9.9	-0.0671223
9.92	-0.0850438
9.94	-0.0823438
9.96	-0.0571704
9.98	-0.023451
10	-0.00139017
10.02	0.0141677
10.04	0.0305593
10.06	0.0304757
10.08	0.00344311
10.1	-0.0361658
10.12	-0.0494102
10.14	-0.0248906
10.16	0.00336894
10.18	0.0124906
10.2	0.0142738
10.22	0.0243386
10.24	0.0359333
10.26	0.0346026
10.28	0.0185579
10.3	-0.00731254
10.32	-0.0384427
10.34	-0.0718409
10.36	-0.101761
10.38	-0.106094
10.4	-0.0694024
10.42	-0.00676818
10.44	0.0372969
10.46	0.0413951
10.48	0.04384
10.5	0.0695147
10.52	0.0854532
10.54	0.0633063
10.56	0.0156027
10.58	-0.0264498
10.6	-0.0481506
10.62	-0.0489986
10.64	-0.0314517
10.66	-0.00676657
10.68	0.0129122
10.7	0.0239428
10.72	0.0264353
10.74	0.0281055
10.76	0.0387256
10.78	0.0581212
10.8	0.0748722
10.82	0.0721844
10.84	0.0482356
10.86	0.0159664
10.88	-0.00768169
10.9	-0.0116068
10.92	-0.00270755
10.94	0.00843279
10.96	0.0214597
10.98	0.0240138
11	0.00669139
11.02	-0.0236106
11.04	-0.0536718
11.06	-0.0700251
11.08	-0.0586208
11.1	-0.0216113
11.12	0.0223089
11.14	0.0461432
11.16	0.0387314
11.18	0.014048
11.2	-0.0100209
11.22	-0.0276618
11.24	-0.0327953
11.26	-0.0131914
11.28	0.0240557
11.3	0.057696
11.32	0.0718313
11.34	0.0664829
11.36	0.053708
11.38	0.042971
11.4	0.0350454
11.42	0.0298089
11.44	0.0353311
11.46	0.0528957
11.48	0.076358
11.5	0.0988271
11.52	0.105124
11.54	0.0909113
11.56	0.0679766
11.58	0.0496685
11.6	0.0383895
11.62	0.0278204
11.64	0.0114967
11.66	-0.010461
11.68	-0.0336539
11.7	-0.0543895
11.72	-0.0716422
11.74	-0.0870413
11.76	-0.101721
11.78	-0.11348
11.8	-0.120792
11.82	-0.125451
11.84	-0.132062
11.86	-0.146829
11.88	-0.17041
11.9	-0.192912
11.92	-0.179751
11.94	-0.111743
11.96	-0.0207618
11.98	0.0492628
12	0.0741143
12.02	0.0697002
12.04	0.07424
12.06	0.101688
12.08	0.127658
12.1	0.127428
12.12	0.105742
12.14	0.0827139
12.16	0.0744076
12.18	0.0809957
12.2	0.0899738
12.22	0.0924142
12.24	0.0899072
12.26	0.0881732
12.28	0.0878844
12.3	0.0762112
12.32	0.0392631
12.34	-0.00690436
12.36	-0.0342244
12.38	-0.0432071
12.4	-0.041436
12.42	-0.0325773
12.44	-0.0317741
12.46	-0.0454415
12.48	-0.0580163
12.5	-0.0525542
12.52	-0.032048
12.54	-0.0166333
12.56	-0.0230662
12.58	-0.0385055
12.6	-0.041761
12.62	-0.0359338
12.64	-0.0284444
12.66	-0.01835
12.68	-0.00709412
12.7	0.00463106
12.72	0.0126054
12.74	0.01107
12.76	0.00188055
12.78	-0.00494793
12.8	0.00182309
12.82	0.0206457
12.84	0.0336959
12.86	0.0253558
12.88	-0.000640019
12.9	-0.0290652
12.92	-0.0457198
12.94	-0.0490268
12.96	-0.0465402
12.98	-0.0435585
13	-0.0350525
13.02	-0.0226533
13.04	-0.0180371
13.06	-0.0263664
13.08	-0.041755
13.1	-0.0540923
13.12	-0.059727
13.14	-0.0661008
13.16	-0.0762793
13.18	-0.0845854
13.2	-0.0709844
13.22	-0.0310792
13.24	0.0103283
13.26	0.0345519
13.28	0.0435232
13.3	0.0448081
13.32	0.0405185
13.34	0.0320675
13.36	0.01529
13.38	-0.011401
13.4	-0.0156211
13.42	0.0144469
13.44	0.0370897
13.46	0.0206072
13.48	-0.0197114
13.5	-0.0329876
13.52	0.011151
13.54	0.0739231
13.56	0.085952
13.58	0.0431794
13.6	-0.00264545
13.62	-0.0104883
13.64	0.0145253
13.66	0.0399103
13.68	0.0443962
13.7	0.0346868
13.72	0.0250238
13.74	0.0177886
13.76	0.0110093
13.78	0.00136313
13.8	-0.0130117
13.82	-0.0300398
13.84	-0.0566276
13.86	-0.0825694
13.88	-0.0689971
13.9	-0.00675218
13.92	0.0697898
13.94	0.109852
13.96	0.100003
13.98	0.068207
14	0.0421667
14.02	0.0262374
14.04	0.0127643
14.06	-0.00358469
14.08	-0.0239984
14.1	-0.0254654
14.12	0.00911734
14.14	0.049755
14.16	0.0695697
14.18	0.0672012
14.2	0.0503509
14.22	0.0207816
14.24	-0.0234787
14.26	-0.0698021
14.28	-0.107036
14.3	-0.131175
14.32	-0.132703
14.34	-0.105029
14.36	-0.0543725
14.38	-0.00357196
14.4	0.0249946
14.42	0.02074
14.44	-0.00518772
14.46	-0.0340625
14.48	-0.0469942
14.5	-0.0306676
14.52	0.00112886
14.54	0.0232871
14.56	0.0219996
14.58	0.00762329
14.6	0.00241317
14.62	0.0136164
14.64	0.0309957
14.66	0.0473628
14.68	0.0632789
14.7	0.070293
14.72	0.0564685
14.74	0.0299644
14.76	0.00669743
14.78	-0.00581205
14.8	-0.00986563
14.82	-0.0138112
14.84	-0.0246207
14.86	-0.0250817
14.88	0.00732053
14.9	0.0515884
14.92	0.0625316
14.94	0.0332217
14.96	-0.00833772
14.98	-0.035538
15	-0.0344865
15.02	-0.0108474
15.04	0.0163621
15.06	0.0230182
15.08	0.00139071
15.1	-0.033463
15.12	-0.0636747
15.14	-0.0732958
15.16	-0.0550688
15.18	-0.0186172
15.2	0.0150508
15.22	0.0307383
15.24	0.0289376
15.26	0.0186194
15.28	0.00536814
15.3	-0.00887026
15.32	-0.0112811
15.34	0.00616026
15.36	0.0340922
15.38	0.0498043
15.4	0.0404726
15.42	0.0155576
15.44	-0.00680581
15.46	-0.00974561
15.48	0.000156995
15.5	-0.00106736
15.52	-0.021143
15.54	-0.0475296
15.56	-0.0607302
15.58	-0.0539904
15.6	-0.0393514
15.62	-0.0362149
15.64	-0.0505242
15.66	-0.0661997
15.68	-0.0545888
15.7	-0.0115537
15.72	0.0380797
15.74	0.0681998
15.76	0.0647124
15.78	0.0381453
15.8	0.0106843
15.82	-0.00484604
15.84	-0.0014209
15.86	0.0195376
15.88	0.0440373
15.9	0.0514119
15.92	0.0368536
15.94	0.0128173
15.96	-0.00711727
15.98	-0.0130624
16	-0.00422621
16.02	0.0103833
16.04	0.0242116
16.06	0.0332516
16.08	0.0280194
16.1	0.00753793
16.12	-0.0185126
16.14	-0.0406191
16.16	-0.055066
16.18	-0.0601038
16.2	-0.0498891
16.22	-0.018822
16.24	0.0325361
16.26	0.0729912
16.28	0.0723955
16.3	0.0402711
16.32	0.00440878
16.34	-0.0212026
16.36	-0.0323949
16.38	-0.0273954
16.4	-0.021733
16.42	-0.0259421
16.44	-0.0313601
16.46	-0.0288015
16.48	-0.0215422
16.5	-0.0162342
16.52	-0.0104747
16.54	0.00204745
16.56	0.0209111
16.58	0.0349315
16.6	0.031555
16.62	0.0129864
16.64	-0.00739926
16.66	-0.0104267
16.68	0.0079779
16.7	0.029364
16.72	0.0388669
16.74	0.034367
16.76	0.0238505
16.78	0.0171007
16.8	0.015713
16.82	0.0126812
16.84	0.00641885
16.86	0.00605994
16.88	0.0111026
16.9	0.00682882
16.92	-0.0152835
16.94	-0.049846
16.96	-0.0823559
16.98	-0.0966199
17	-0.0892163
17.02	-0.0674355
17.04	-0.0389567
17.06	-0.0118112
17.08	0.00866523
17.1	0.0179906
17.12	0.014441
17.14	0.00319937
17.16	-0.00904115
17.18	-0.0176287
17.2	-0.0156192
17.22	-0.000757452
17.24	0.0209464
17.26	0.0426441
17.28	0.0604892
17.3	0.0669711
17.32	0.0580589
17.34	0.0400332
17.36	0.0215052
17.38	0.00784539
17.4	0.00633295
17.42	0.0190949
17.44	0.0373858
17.46	0.0466022
17.48	0.0418935
17.5	0.0327649
17.52	0.0324575
17.54	0.042191
17.56	0.0505571
17.58	0.0492771
17.6	0.0403514
17.62	0.030844
17.64	0.0247098
17.66	0.0198249
17.68	0.0103616
17.7	-0.0158773
17.72	-0.0556492
17.74	-0.0870756
17.76	-0.0945058
17.78	-0.0827316
17.8	-0.061193
17.82	-0.0325882
17.84	-0.00651101
17.86	0.00831307
17.88	0.00892814
17.9	0.000360623
17.92	-0.00880459
17.94	-0.0134964
17.96	-0.0159606
17.98	-0.0189373
18	-0.0170643
18.02	-0.00666624
18.04	0.00495757
18.06	0.00501856
18.08	-0.00584973
18.1	-0.0158038
18.12	-0.0128779
18.14	0.0027767
18.16	0.0177333
18.18	0.0159826
18.2	-0.00193541
18.22	-0.0165979
18.24	-0.00980108
18.26	0.0144312
18.28	0.0335734
18.3	0.0297067
18.32	0.0107235
18.34	-0.00368825
18.36	-0.00618967
18.38	-0.00359948
18.4	-0.00367021
18.42	-0.00770117
18.44	-0.0129637
18.46	-0.0173104
18.48	-0.020881
18.5	-0.0247041
18.52	-0.0291229
18.54	-0.0337264
18.56	-0.0383098
18.58	-0.0435887
18.6	-0.045368
18.62	-0.0375336
18.64	-0.0214484
18.66	-0.00307759
18.68	0.00958449
18.7	0.00820872
18.72	-0.00107275
18.74	0.00337378
18.76	0.0299954
18.78	0.0602355
18.8	0.0706253
18.82	0.0565712
18.84	0.0262845
18.86	-0.00832405
18.88	-0.0299723
18.9	-0.024139
18.92	-0.00155074
18.94	0.0149868
18.96	0.020485
18.98	0.0273375
19	0.0401422
19.02	0.0417994
19.04	0.021268
19.06	-0.00566283
19.08	-0.019409
19.1	-0.0196022
19.12	-0.019185
19.14	-0.025994
19.16	-0.0357854
19.18	-0.0337406
19.2	-0.0113119
19.22	0.0198022
19.24	0.0374451
19.26	0.0356397
19.28	0.0279128
19.3	0.0268871
19.32	0.0285587
19.34	0.0213199
19.36	0.00156208
19.38	-0.0239765
19.4	-0.0416793
19.42	-0.0405638
19.44	-0.0247266
19.46	-0.00551705
19.48	0.0100426
19.5	0.0215281
19.52	0.0287796
19.54	0.0246341
19.56	0.00604178
19.58	-0.0208043
19.6	-0.0463816
19.62	-0.0556547
19.64	-0.0398125
19.66	-0.0111201
19.68	0.0113091
19.7	0.0224748
19.72	0.0284895
19.74	0.0336044
19.76	0.0379032
19.78	0.0407883
19.8	0.0439863
19.82	0.0472545
19.84	0.0465573
19.86	0.0421649
19.88	0.0366046
19.9	0.0279373
19.92	0.0146024
19.94	0.000852508
19.96	-0.00495762
19.98	2.42715e-05
20	0.010244
20.02	0.0150042
20.04	0.00424294
20.06	-0.0210943
20.08	-0.0513657
20.1	-0.0733273
20.12	-0.0809834
20.14	-0.0785315
20.16	-0.0709894
20.18	-0.059448
20.2	-0.0419312
20.22	-0.0165514
20.24	0.0125884
20.26	0.035147
20.28	0.0461859
20.3	0.046985
20.32	0.042191
20.34	0.0337544
20.36	0.0183201
20.38	-0.00616677
20.4	-0.0336685
20.42	-0.0549316
20.44	-0.0596005
20.46	-0.0455881
20.48	-0.023402
20.5	-0.00319839
20.52	0.0143808
20.54	0.0302353
20.56	0.0327795
20.58	0.0156183
20.6	-0.012775
20.62	-0.0402152
20.64	-0.0594948
20.66	-0.0650607
20.68	-0.0554556
20.7	-0.0349191
20.72	-0.0100097
20.74	0.0151931
20.76	0.0391724
20.78	0.0609163
20.8	0.0799816
20.82	0.089807
20.84	0.0811527
20.86	0.0545043
20.88	0.0164339
20.9	-0.0212826
20.92	-0.0496882
20.94	-0.0639557
20.96	-0.0591367
20.98	-0.0433869
21	-0.0317168
21.02	-0.0274136
21.04	-0.0193027
21.06	-0.000408253
21.08	0.0165383
21.1	0.0153459
21.12	-0.0021926
21.14	-0.0233105
21.16	-0.0396428
21.18	-0.0512498
21.2	-0.0571249
21.22	-0.0504658
21.24	-0.0317894
21.26	-0.00964894
21.28	0.00898094
21.3	0.0217362
21.32	0.0304598
21.34	0.038337
21.36	0.0464046
21.38	0.0502779
21.4	0.0452469
21.42	0.0337594
21.44	0.0221456
21.46	0.0154962
21.48	0.0137228
21.5	0.0124273
21.52	0.00797166
21.54	0.000844807
21.56	-0.00569276
21.58	-0.00629079
21.6	0.00108863
21.62	0.0127919
21.64	0.0243971
21.66	0.0332103
21.68	0.0358048
21.7	0.0319813
21.72	0.0282236
21.74	0.031452
21.76	0.0410392
21.78	0.0516544
21.8	0.0592926
21.82	0.0600121
21.84	0.0506988
21.86	0.0260383
21.88	-0.00920045
21.9	-0.039738
21.92	-0.0588735
21.94	-0.0656001
21.96	-0.060111
21.98	-0.0484413
22	-0.0399249
22.02	-0.0379018
22.04	-0.037715
22.06	-0.0263512
22.08	0.00142286
22.1	0.0327095
22.12	0.0490912
22.14	0.040581
22.16	0.0157959
22.18	-0.00998944
22.2	-0.0300357
22.22	-0.0445507
22.24	-0.0489071
22.26	-0.040752
22.28	-0.0259248
22.3	-0.0119119
22.32	-0.00275382
22.34	-0.000703839
22.36	-0.00434056
22.38	-0.00990296
22.4	-0.0143489
22.42	-0.0149523
22.44	-0.0114835
22.46	-0.00636119
22.48	-0.00173077
22.5	0.00086137
22.52	0.000340262
22.54	-0.00059722
22.56	0.00318115
22.58	0.0138425
22.6	0.029228
22.62	0.0456508
22.64	0.0591896
22.66	0.0556481
22.68	0.0289071
22.7	-0.00415602
22.72	-0.028204
22.74	-0.0425951
22.76	-0.0503138
22.78	-0.0489026
22.8	-0.0405477
22.82	-0.0329859
22.84	-0.0300663
22.86	-0.0294
22.88	-0.025184
22.9	-0.0128856
22.92	0.00682693
22.94	0.0270643
22.96	0.0368713
22.98	0.0342477
23	0.0274753
23.02	0.0236125
23.04	0.024212
23.06	0.0281027
23.08	0.0331987
23.1	0.0364676
23.12	0.0347789
23.14	0.0265623
23.16	0.0109471
23.18	-0.00853516
23.2	-0.0209388
23.22	-0.0204244
23.24	-0.0140675
23.26	-0.0103239
23.28	-0.0104874
23.3	-0.0112172
23.32	-0.0101553
23.34	-0.00582219
23.36	0.00366559
23.38	0.017735
23.4	0.0336352
23.42	0.0445718
23.44	0.0425294
23.46	0.0290351
23.48	0.0122221
23.5	-0.00233089
23.52	-0.0124621
23.54	-0.0166845
23.56	-0.016217
23.58	-0.0119182
23.6	-0.0022156
23.62	0.0122162
23.64	0.0235009
23.66	0.0169524
23.68	-0.00714906
23.7	-0.0280024
23.72	-0.0263765
23.74	-0.00575928
23.76	0.0163479
23.78	0.0224458
23.8	0.00992775
23.82	-0.00959091
23.84	-0.0258491
23.86	-0.0379197
23.88	-0.0444094
23.9	-0.0357532
23.92	-0.0101232
23.94	0.0228363
23.96	0.0462238
23.98	0.0456033
24	0.024615
24.02	-0.00322342
24.04	-0.0230298
24.06	-0.02348
24.08	-0.00810481
24.1	0.0119138
24.12	0.03086
24.14	0.0495304
24.16	0.0683257
24.18	0.0758254
24.2	0.0581939
24.22	0.0201327
24.24	-0.022849
24.26	-0.0607915
24.28	-0.0908693
24.3	-0.102806
24.32	-0.0826011
24.34	-0.0363742
24.36	0.0170859
24.38	0.0660916
24.4	0.105011
24.42	0.116189
24.44	0.0924116
24.46	0.0494126
24.48	0.00621604
24.5	-0.0271277
24.52	-0.0404666
24.54	-0.0323483
24.56	-0.0152244
24.58	-0.00803261
24.6	-0.0184425
24.62	-0.0381522
24.64	-0.0541493
24.66	-0.0574258
24.68	-0.0526829
24.7	-0.0509626
24.72	-0.0552855
24.74	-0.0590032
24.76	-0.0534741
24.78	-0.0333406
24.8	-0.00393259
24.82	0.0215594
24.84	0.0348889
24.86	0.0379319
24.88	0.0387854
24.9	0.0452747
24.92	0.0595919
24.94	0.0748206
24.96	0.0842526
24.98	0.08736
25	0.0787319
25.02	0.0520952
25.04	0.0133668
25.06	-0.0225073
25.08	-0.0433744
25.1	-0.0439543
25.12	-0.0303769
25.14	-0.0163429
25.16	-0.0178152
25.18	-0.0376898
25.2	-0.058521
25.22	-0.0571257
25.24	-0.0334259
25.26	-0.00674574
25.28	0.00660738
25.3	0.00918463
25.32	0.0164332
25.34	0.0329639
25.36	0.0488803
25.38	0.0578837
25.4	0.0664361
25.42	0.0719091
25.44	0.0558959
25.46	0.0151517
25.48	-0.031419
25.5	-0.064307
25.52	-0.0757345
25.54	-0.0672932
25.56	-0.0504463
25.58	-0.0421479
25.6	-0.0496326
25.62	-0.0653089
25.64	-0.0792542
25.66	-0.0880536
25.68	-0.0930688
25.7	-0.0939071
25.72	-0.0863318
25.74	-0.0584427
25.76	-0.00601794
25.78	0.0594624
25.8	0.11608
25.82	0.129139
25.84	0.0899012
25.86	0.0253925
25.88	-0.03412
25.9	-0.0709277
25.92	-0.0742954
25.94	-0.0489531
25.96	-0.0121582
25.98	0.0221943
26	0.0405394
26.02	0.031059
26.04	2.01865e-05
26.06	-0.0391446
26.08	-0.0785792
26.1	-0.107449
26.12	-0.116793
26.14	-0.107069
26.16	-0.0881253
26.18	-0.0694221
26.2	-0.0541359
26.22	-0.0358931
26.24	-0.00537866
26.26	0.036435
26.28	0.0816865
26.3	0.120462
26.32	0.138109
26.34	0.132741
26.36	0.114785
26.38	0.0926414
26.4	0.0706318
26.42	0.0540966
26.44	0.0448977
26.46	0.0378431
26.48	0.0280009
26.5	0.0177087
26.52	0.0111812
26.54	0.00784916
26.56	0.00372367
26.58	-0.00257282
26.6	-0.00629649
26.62	-0.00311419
26.64	0.00384172
26.66	0.00740829
26.68	0.00470309
26.7	-0.00271691
26.72	-0.0133716
26.74	-0.0259796
26.76	-0.03919
26.78	-0.0516815
26.8	-0.0590455
26.82	-0.0561709
26.84	-0.0426278
26.86	-0.0232181
26.88	-0.00577978
26.9	0.00353216
26.92	0.00577918
26.94	0.00692684
26.96	0.0120161
26.98	0.017618
27	0.0126711
27.02	-0.00392336
27.04	-0.0215657
27.06	-0.0306368
27.08	-0.0301825
27.1	-0.0230203
27.12	-0.0106024
27.14	0.00327376
27.16	0.0145798
27.18	0.01911
27.2	0.0156174
27.22	0.00854815
27.24	0.00584143
27.26	0.0100798
27.28	0.016655
27.3	0.0212618
27.32	0.0225541
27.34	0.019789
27.36	0.0143971
27.38	0.0121499
27.4	0.0172558
27.42	0.0263586
27.44	0.0332768
27.46	0.0378095
27.48	0.0407375
27.5	0.0382654
27.52	0.0282821
27.54	0.0133216
27.56	-0.00057853
27.58	-0.00650712
27.6	-0.00198532
27.62	0.00625506
27.64	0.011529
27.66	0.0135364
27.68	0.0163683
27.7	0.0233546
27.72	0.0335099
27.74	0.0419745
27.76	0.0430948
27.78	0.0369506
27.8	0.027721
27.82	0.0183734
27.84	0.00743405
27.86	-0.0075611
27.88	-0.024454
27.9	-0.0375361
27.92	-0.0422405
27.94	-0.0374914
27.96	-0.0246614
27.98	-0.00812515
28	0.00603979
28.02	0.01571
28.04	0.0200441
28.06	0.0168943
28.08	0.00809696
28.1	-0.00160545
28.12	-0.00983756
28.14	-0.0178623
28.16	-0.0271517
28.18	-0.0361317
28.2	-0.0395589
28.22	-0.0326468
28.24	-0.0169127
28.26	0.00228247
28.28	0.0194366
28.3	0.0261002
28.32	0.0185422
28.34	0.00282748
28.36	-0.0132037
28.38	-0.0261938
28.4	-0.0319819
28.42	-0.0272513
28.44	-0.0170533
28.46	-0.00844764
28.48	-0.003816
28.5	-0.00201356
28.52	-0.00102003
28.54	0.000335491
28.56	0.00305372
28.58	0.0076814
28.6	0.0116486
28.62	0.0101624
28.64	0.002991
28.66	-0.0027514
28.68	0.000917945
28.7	0.0131399
28.72	0.0272485
28.74	0.0353945
28.76	0.0320768
28.78	0.0200695
28.8	0.00537871
28.82	-0.00958075
28.84	-0.024693
28.86	-0.0379196
28.88	-0.0453607
28.9	-0.0455157
28.92	-0.0401806
28.94	-0.0305799
28.96	-0.0198088
28.98	-0.0117041
29	-0.00612513
29.02	-0.00046338
29.04	0.00618025
29.06	0.0110008
29.08	0.0115484
29.1	0.00907767
29.12	0.00670046
29.14	0.00784371
29.16	0.0135159
29.18	0.0215015
29.2	0.029247
29.22	0.0341129
29.24	0.0331955
29.26	0.0258531
29.28	0.0112365
29.3	-0.00610945
29.32	-0.0193684
29.34	-0.0261306
29.36	-0.0261417
29.38	-0.0213868
29.4	-0.0156858
29.42	-0.0138931
29.44	-0.0176691
29.46	-0.023329
29.48	-0.0234144
29.5	-0.014857
29.52	-0.00183031
29.54	0.00794147
29.56	0.0083681
29.58	0.00121558
29.6	-0.00743241
29.62	-0.0119278
29.64	-0.00982285
29.66	-0.00361076
29.68	0.0029639
29.7	0.00783037
29.72	0.0102722
29.74	0.0110298
29.76	0.0117448
29.78	0.0140462
29.8	0.0173384
29.82	0.0166672
29.84	0.00893988
29.86	-0.00191916
29.88	-0.0108819
29.9	-0.0169578
29.92	-0.0201889
29.94	-0.0198406
29.96	-0.0166783
29.98	-0.0128626
30	-0.0112302
30.02	-0.0127543
30.04	-0.0146952
30.06	-0.0140781
30.08	-0.0110891
30.1	-0.00714979
30.12	-0.00192304
30.14	0.00377357
30.16	0.00842552
30.18	0.0139271
30.2	0.0237434
30.22	0.0370274
30.24	0.0490749
30.26	0.0537195
30.28	0.0485806
30.3	0.037075
30.32	0.0223309
30.34	0.00621446
30.36	-0.00754034
30.38	-0.0150384
30.4	-0.0168415
30.42	-0.0171093
30.44	-0.0201207
30.46	-0.0266462
30.48	-0.0322269
30.5	-0.03089
30.52	-0.0222228
30.54	-0.00975434
30.56	0.00344626
30.58	0.0153375
30.6	0.0239436
30.62	0.0294305
30.64	0.0316496
30.66	0.0294454
30.68	0.0237816
30.7	0.0175507
30.72	0.0141322
30.74	0.0141004
30.76	0.013791
30.78	0.00980185
30.8	0.00288228
30.82	-0.00314701
30.84	-0.00506581
30.86	-0.00364814
30.88	-0.00258903
30.9	-0.00536899
30.92	-0.0117286
30.94	-0.0190253
30.96	-0.0253099
30.98	-0.028476
31	-0.0268798
31.02	-0.0219006
31.04	-0.0165315
31.06	-0.0143891
31.08	-0.0171454
31.1	-0.022801
31.12	-0.0270945
31.14	-0.0247625
31.16	-0.0149941
31.18	-0.00118289
31.2	0.0132056
31.22	0.0267792
31.24	0.0360359
31.26	0.0351216
31.28	0.0248175
31.3	0.0114612
31.32	0.00232703
31.34	0.00238781
31.36	0.00930379
31.38	0.0160966
31.4	0.0186414
31.42	0.0175421
31.44	0.0149803
31.46	0.0121129
31.48	0.00838501
31.5	0.00333867
31.52	-0.0025284
31.54	-0.0089568
31.56	-0.0163116
31.58	-0.0243392
31.6	-0.0305415
31.62	-0.0317671
31.64	-0.0258769
31.66	-0.0138755
31.68	-0.00144721
31.7	0.00557953
31.72	0.00742242
31.74	0.00843348
31.76	0.0117576
31.78	0.016537
31.8	0.0183274
31.82	0.0143765
31.84	0.00727427
31.86	0.00238053
31.88	0.00179962
31.9	0.00272211
31.92	0.00152093
31.94	-0.00204642
31.96	-0.00547557
31.98	-0.00720265
32	-0.00824076
32.02	-0.0101215
32.04	-0.0129957
32.06	-0.0162114
32.08	-0.0201566
32.1	-0.0252565
32.12	-0.0284288
32.14	-0.025804
32.16	-0.016489
32.18	-0.00404793
32.2	0.00470063
32.22	0.00717431
32.24	0.00689343
32.26	0.00791907
32.28	0.0092353
32.3	0.00743015
32.32	0.00216372
32.34	-0.00438163
32.36	-0.0105302
32.38	-0.015486
32.4	-0.0163453
32.42	-0.0112975
32.44	-0.00331541
32.46	0.00325033
32.48	0.00733041
32.5	0.0100922
32.52	0.0111351
32.54	0.00969212
32.56	0.00665458
32.58	0.00389234
32.6	0.00232343
32.62	0.00184416
32.64	0.00206113
32.66	0.00253778
32.68	0.00280834
32.7	0.00253255
32.72	0.00181893
32.74	0.000705641
32.76	-0.00147372
32.78	-0.00496409
32.8	-0.00912953
32.82	-0.0127576
32.84	-0.0138875
32.86	-0.0117614
32.88	-0.00735137
32.9	-0.00221342
32.92	0.00277305
32.94	0.00751156
32.96	0.0106527
32.98	0.00969376
33	0.00491412
33.02	-0.000553875
33.04	-0.00397994
33.06	-0.00528758
33.08	-0.00531183
33.1	-0.00450621
33.12	-0.002911
33.14	-0.000657206
33.16	0.00180948
33.18	0.00343928
33.2	0.00330617
33.22	0.00186519
33.24	0.000627053
33.26	0.000729979
33.28	0.00188338
33.3	0.00315206
33.32	0.00363103
33.34	0.00250904
33.36	-4.37883e-06
33.38	-0.00297568
33.4	-0.00559342
33.42	-0.00697917
33.44	-0.006555
33.46	-0.0038736
33.48	0.000751095
33.5	0.00545825
33.52	0.00757675
33.54	0.00706091
33.56	0.00740333
33.58	0.0111394
33.6	0.0159078
33.62	0.016277
33.64	0.0110211
33.66	0.00441115
33.68	0.000719142
33.7	-9.5257e-05
33.72	-0.000514512
33.74	-0.00245506
33.76	-0.00637827
33.78	-0.0106615
33.8	-0.0117734
33.82	-0.008471
33.84	-0.00306614
33.86	0.00106181
33.88	0.00247736
33.9	0.00240514
33.92	0.00252699
33.94	0.00388666
33.96	0.00711292
33.98	0.0103974
34	0.0111875
34.02	0.00953388
34.04	0.0072634
34.06	0.00604967
34.08	0.00711122
34.1	0.0102027
34.12	0.0135766
34.14	0.0147659
34.16	0.0131445
34.18	0.0104494
34.2	0.008709
34.22	0.00825202
34.24	0.00808773
34.26	0.00659332
34.28	0.00239022
34.3	-0.00392601
34.32	-0.0104208
34.34	-0.0157243
34.36	-0.0197037
34.38	-0.0212398
34.4	-0.0193601
34.42	-0.0152108
34.44	-0.0106673
34.46	-0.00609249
34.48	-0.000465918
34.5	0.00565587
34.52	0.00993773
34.54	0.0117112
34.56	0.0128917
34.58	0.0159911
34.6	0.0212141
34.62	0.0254494
34.64	0.0247338
34.66	0.0193082
34.68	0.0124487
34.7	0.00637493
34.72	0.000987328
34.74	-0.00450559
34.76	-0.00997154
34.78	-0.0149002
34.8	-0.0192835
34.82	-0.0235047
34.84	-0.0273529
34.86	-0.0293228
34.88	-0.0281207
34.9	-0.0238501
34.92	-0.018078
34.94	-0.0117528
34.96	-0.00387176
34.98	0.00598967
35	0.0155531
35.02	0.0219861
35.04	0.0241941
35.06	0.0233723
35.08	0.0213879
35.1	0.0185094
35.12	0.014392
35.14	0.00915091
35.16	0.00300803
35.18	-0.00344348
35.2	-0.00906852
35.22	-0.0124097
35.24	-0.0131771
35.26	-0.0126815
35.28	-0.0125732
35.3	-0.0139256
35.32	-0.0153939
35.34	-0.0147823
35.36	-0.0117992
35.38	-0.00727888
35.4	-0.00214262
35.42	0.00309552
35.44	0.00835387
35.46	0.0136089
35.48	0.0172641
35.5	0.0164865
35.52	0.0114574
35.54	0.00525694
35.56	0.00148345
35.58	0.0011364
35.6	0.0023685
35.62	0.00319892
35.64	0.0027803
35.66	0.00138392
35.68	0.000121298
35.7	-0.00033503
35.72	-0.00028139
35.74	-0.000275522
35.76	-0.000660606
35.78	-0.00231945
35.8	-0.00590405
35.82	-0.0105179
35.84	-0.0130733
35.86	-0.0111783
35.88	-0.00609924
35.9	-0.000573708
35.92	0.00400744
35.94	0.0070871
35.96	0.00832618
35.98	0.00829445
36	0.00793433
36.02	0.00749675
36.04	0.00607156
36.06	0.0031401
36.08	-0.000644652
36.1	-0.00397969
36.12	-0.00548986
36.14	-0.00519094
36.16	-0.00432584
36.18	-0.0042789
36.2	-0.00547259
36.22	-0.00726247
36.24	-0.00891692
36.26	-0.00986355
36.28	-0.00969475
36.3	-0.00869684
36.32	-0.00764073
36.34	-0.00751749
36.36	-0.00862685
36.38	-0.0103476
36.4	-0.0116969
36.42	-0.0115343
36.44	-0.00973748
36.46	-0.00735823
36.48	-0.00612724
36.5	-0.00702355
36.52	-0.0092864
36.54	-0.0116486
36.56	-0.0133005
36.58	-0.0131023
36.6	-0.0106259
36.62	-0.00689813
36.64	-0.00316789
36.66	8.56217e-05
36.68	0.00284631
36.7	0.00527367
36.72	0.00759486
36.74	0.0102431
36.76	0.0136881
36.78	0.0178009
36.8	0.0218809
36.82	0.0251556
36.84	0.0272029
36.86	0.0282343
36.88	0.0288258
36.9	0.0290111
36.92	0.0285068
36.94	0.0274362
36.96	0.0261704
36.98	0.0243511
37	0.02107
37.02	0.0165064
37.04	0.0124666
37.06	0.0105658
37.08	0.0103671
37.1	0.0103066
37.12	0.00928433
37.14	0.00744109
37.16	0.00549438
37.18	0.0036662
37.2	0.00126414
37.22	-0.00161669
37.24	-0.00371808
37.26	-0.00442448
37.28	-0.00415338
37.3	-0.00367158
37.32	-0.0033593
37.34	-0.00313676
37.36	-0.00291599
37.38	-0.00319997
37.4	-0.0044867
37.42	-0.00660822
37.44	-0.0090939
37.46	-0.0116025
37.48	-0.0140555
37.5	-0.0162856
37.52	-0.0174372
37.54	-0.017082
37.56	-0.015864
37.58	-0.0144645
37.6	-0.012341
37.62	-0.00882696
37.64	-0.00455518
37.66	-0.00105529
37.68	0.000171216
37.7	-0.000786188
37.72	-0.00253508
37.74	-0.00401975
37.76	-0.00527337
37.78	-0.00697353
37.8	-0.00937699
37.82	-0.0120302
37.84	-0.0137078
37.86	-0.0134012
37.88	-0.0118932
37.9	-0.0109622
37.92	-0.0112536
37.94	-0.0120838
37.96	-0.012512
37.98	-0.0115436
38	-0.00893193
38.02	-0.00548156
38.04	-0.00226027
38.06	1.08802e-05
38.08	0.0014806
38.1	0.00265959
38.12	0.00301038
38.14	0.0015348
38.16	-0.00147925
38.18	-0.00489974
38.2	-0.00801672
38.22	-0.0106042
38.24	-0.0111955
38.26	-0.00851661
38.28	-0.00357243
38.3	0.00173311
38.32	0.0064358
38.34	0.00957607
38.36	0.00949113
38.38	0.00640259
38.4	0.00239115
38.42	-0.000299898
38.44	-0.00113854
38.46	-0.00120775
38.48	-0.00158612
38.5	-0.00276564
38.52	-0.0046972
38.54	-0.00695295
38.56	-0.00919177
38.58	-0.0113089
38.6	-0.0129111
38.62	-0.013527
38.64	-0.0133636
38.66	-0.0130089
38.68	-0.0127501
38.7	-0.0114849
38.72	-0.00721221
38.74	-0.000278023
38.76	0.00608672
38.78	0.00955378
38.8	0.0111738
38.82	0.0136773
38.84	0.0178152
38.86	0.02099
38.88	0.0211249
38.9	0.0191445
38.92	0.0170664
38.94	0.0157312
38.96	0.0147602
38.98	0.0138611
39	0.0131553
39.02	0.01273
39.04	0.0124652
39.06	0.0119104
39.08	0.00988805
39.1	0.00596302
39.12	0.00176388
39.14	-0.000228831
39.16	0.000278682
39.18	0.00166223
39.2	0.002525
39.22	0.00220861
39.24	0.00071606
39.26	-0.0013499
39.28	-0.00340262
39.3	-0.00480538
39.32	-0.00486323
39.34	-0.00363969
39.36	-0.00181214
39.38	2.37592e-05
39.4	0.00165665
39.42	0.0025698
39.44	0.00216463
39.46	0.00072834
39.48	-0.000961261
39.5	-0.00245559
39.52	-0.00377811
39.54	-0.00497403
39.56	-0.00599902
39.58	-0.00687599
39.6	-0.00769648
39.62	-0.00867007
39.64	-0.0106685
39.66	-0.0140477
39.68	-0.0162186
39.7	-0.0144691
39.72	-0.00972269
39.74	-0.00489529
39.76	-0.0014313
39.78	0.00130594
39.8	0.00433636
39.82	0.00765713
39.84	0.00979311
39.86	0.0097272
39.88	0.00817181
39.9	0.006184
39.92	0.00415468
39.94	0.00184749
39.96	-0.00112248
39.98	-0.0041599
[truncated: 687 more rows]
